# Supplementary material for: Differences between Human and Mouse IgM Fc Receptor (FcµR)
Source: Int J Mol Sci. 2021 Jun 29;22(13):7024. doi: 10.3390/ijms22137024 (PMC8267714; doi:10.3390/ijms22137024)
Supplement: Supplementary file 1 [file ijms-22-07024-s001.zip]

Archive with 1 entries (1 files):
- ijms-1261244-supplementary.pdf
